# Supplementary material for: The Mental Health of Adult Irregular Migrants to Europe: A Systematic Review
Source: J Immigr Minor Health. 2022 Jul 15;25(2):427–35. doi: 10.1007/s10903-022-01379-9 (PMC9988753; doi:10.1007/s10903-022-01379-9)
Supplement: Supplementary file 1 — Supplementary file1 (XLSX 31 kb) [file 10903_2022_1379_MOESM1_ESM.xlsx]

## Sheet: Included
Study (First author & year)	Year(s) conducted	Organisation conducting the research	Funding source	Aim	Study design	Definition of irregular migrant	Host country/ region	Location	Sampling method	Sample size	Method of measuring mental health outcomes	Role of assessors	Questionnaire/ Interview in native language	Country/ region of origin	Religion	Age	Gender	Marital status	Children (if yes, separated?)	Indicators of socioeconomic status (pre-migration)	Prevalence of trauma exposure (pre-migration)	Prevalence of mental health difficulties (pre-migration)	Prevalence of different reasons for migration	Prevalence of seperation from relatives	Prevalence of relatives in host country	Duration of displacement	Indicators of socioeconomic status (post-migration)	Prevalence of physical health difficulties (post-migration)	Prevalence of trauma exposure (post-migration)	Prevalence of depression	Prevalence of anxiety	Prevalence of PTSD	Prevalence of other mental health difficulties	Within sample comparisons of mental health	Examples of management strategies participants have adopted to address their mental health difficulties? (eg. nothing, self-help, lifestyle changes, social support, primary care, mental health services, traditional/ religious healers)	Prevalence of adoption of management strategies	Prevalence of prescription of psychotropic medications	Other results of interest	Overall conclusions	Statistical methods
Sousa et al., 2010	2008-2009	ITSAL (Inmigración, Trabajo y Salud) project (A collaboration between 4 Spanish Universities & a trade union, looking at immigration, work & health)	Partially funded by Fondo de Investigaciones Sanitarias (Spanish Fund for Health Research). One of the researchers was funded by a grant from the Center for Research on Occupational Health at Universitat Pompeu Fabra.	To analyze the relationship of legal status and employment conditions with health indicators in foreign-born and Spanish-born workers in Spain	Cross-sectional	No permission to work in Spain (inclusion criteria includes a minimum of 3 months work history in Spain)	Spain	Locations commonly frequented by immigrants (associations that ceded their space, cultural centers, meeting rooms in urban hotels, and participants’ workplaces and homes)	Quota (Quotas set by nationality, gender, and area of residence in Spain. All selected individuals within the inclusion criteria were invited to participate by letter. The sample may have been selected from the ITSAL projects's large sub-sample of undocumented workers.)	Undocumented workers 438 (Total no. of foreign-born workers 1849; Spanish-born workers 509)	Mental health was assessed using the General Health Questionnaire-12 (GHQ-12) (extensively used and validated in previous studies).	Professional interviewers, who had received specific training in the survey’s objectives, trust-building techniques, and cultural/linguistic barrier management strategies	No (the inclusion criteria included: adequate Spanish language abilities to participate in the interview)	Morocco, Ecuador, Romania, and Colombia (four of the most prevalent countries of origin of immigrants in Spain)	Not specified	<30 years old= 65.5%; 30-39 years old= 34.5% (The sample of Spanish-born workers consists of individuals between 20 and 40 years, and therefore to increase comparability in the analyses, the foreign-born sample was restricted to workers under 40 for this study)	Male 56.6%; Female 43.4%	Not specified	Not specified	Education: Primary, at most 32.4%; secondary 52.3%; University 14.8%	Not specified	Not specified	Not specified	Not specified	Not specified	≤3 years 61.8%; >3 years 38.2 years	Monthly income: ≤E600= 30.8%; E601-1200= 63.2%; E1201-1800= 26%; >E1800= 0. Economic sectors: Agriculture= 15.3%; Industry/ utilities= 4.3%; Construction= 20.5%; Commerce= 6.6%; Hospitality=21.5%; Transport/ communication=2.7%; Business/ finance=5%; Public admin/ Educ/ Social=3.2%; Domestic personnel=20.5%.	Males: Poor rated self-health 28.4% (≤3 years displacement13.9; >3 years displacement 14.5). Females: Poor rated self-health 50.6% (≤3 years displacement 27.8%; >3 years displacement 22.8%).	Not specified	Not specified	Not specified	Not specified	Males: Poor mental health 51.5% (≤3 years of displacement 27%; >3 years 24.5%); Females: Poor mental health 50.6% (≤3 years displacement 27.8%; >3 years 22.8%)	Males: The highest rates of poor mental health were found in foreign born, displacement >3 years & no contract, with 30.8% having poor mental health. The lowest rates of poor mental health were found in foreign born, displacement ≤3 years & permanent contract, with rates of poor mental health of 14%. cOR: ≤3 years displacement= 1.68 (0.88-3.2); > 3 years= 1.91 (1.04-3.51); aOR (adjusted for age &…	Not specified	Not specified	Not specified	Nil	Worker health is more associated with employment conditions than legal status. The highest prevalence of poor mental health was observed in foreign-born documented females without contracts who had lived in Spain for more than 3 years. A high prevalence of poor mental health was also observed in foreign-born males without contracts who had lived in Spain for more than 3 years. In males, undocumen…	OR (95% CI)
Angeletti et al., 2020	2018	Multilple academic institutions	Not specified	In this report, we describe, to the best of our knowledge, the state of health of a cluster of Eritrean migrants who had embarked in Libya and were rescued in the Mediterranean Sea while trying to reach the Italian coasts.	Cross-sectional	Migrants who had embarked on an overcrowded boat, attempting to cross the Mediterranean Sea from Libya, between the islands of Lampedusa and Malta.	Italy	The Extraordinary Reception Center (ERC) "Mondo Migliore" of Rocca di Papa.	?Total population	100	Psychological evaluation by individual interview & Refugee Health screener-15 (RH-15) (a new approach based on a fifteen-item screen for symptoms of depression, anxiety, and post-traumatic stress disorder (PTSD). Items 1–14 ask respondents to rate the frequency of psychological and somatic symptoms on a 4-point Likert scale scored 0 (‘not at all’) to 4 (‘extremely’) and diagrammatically annotated…	Psychologists	Yes (with cultural mediators)	Eritrea	Christian religion 99%	Median age 24 years	Male 92%	Unmarried 67%	Not specified	Education: Median years 10 (min-max 0-16). Occupational status: Students 52%; Soldiers 35%; Farmers 12%; Workers 3%; Unemployed 2%	Prevalence not specified. Migrants declared to have left their country of origin between 11 and 21 months before their arrival at the ERC. This period was mostly spent in Libya as prisoners, where they were held in the dark, eating once a day a shared meal divided among many, and being repeatedly beaten. When the ship reached Catania’s harbour, an additional 7 women were ordered off the boat by t…	Not specified	Not specified	Not specified	Not specified	They declared to have left their country of origin between 11 and 21 months before their arrival at the ERC.	Not specified	15.8% migrants were disembarked early and hospitalized for suspected transmissible pathologies or acute diseases. Among these, 13 people were initially landed in Lampedusa and Porto Empedocle in Sicily to attend to their clinical conditions: 3 children with scabies together with their family, a woman who had a miscarriage, & 3 men: 1 with lymphedema, 1 with severe abdominal pain & 1 in a hypotens…	Not specified	Not specified	Not specified	Not specified	All patients reported a RH-15 > 12 and/or > 5 on the Distress Thermometer, considered to be a positive screen requiring further psychological assessment (the scale Cronbach α was 0.95).	Nil	Not specified	Not specified	Not specified	Nil	Data from the present study suggests that this specific cluster of migrants, apparently in good health if evaluated with a syndromic surveillance approach, suffered a decline in psychological status with significantly high scores on the psychometric tests (RH-15 > 12 and/or > 5 on the Distress Thermometer) suggesting a positive screen that requires further assessment.	Mean (SD), Median (95% CI)
Andersson, Hjern and Ascher, 2018	2014-2016	Multilple academic institutions & NGO's	Swedish Research Council & West Sweden Region	To describe the physical and mental health of UMs, their social and psychological functioning, the impact of pre-migration, migration and post-migration factors on their health, and to investigate how UMs assess their health service needs and what coping strategies they use to manage their situation	Cross-sectional	a) having applied for asylum and a residence permit but the application having been rejected and the decision having gained legal force; b) persons from outside the EU having overstayed in Sweden after their visa has expired; or c) persons having moved to Sweden without applying for a visa	Sweden	Most interviews were done in churches and voluntary organisations	Convenience (The researchers contacted representatives of various informal networks that provide support to UMs in Stockholm, Gothenburg and Malmö to make contact with UMs. Within these networks, persons that held a position of trust among the migrants, often a nurse or social worker, asked potential respondents if the researchers could contact them, informed them about the study and asked them t…	88	Beck's Depression Inventory (BDI-II), Beck's Anxiety Inventory, PTSD Chekclist (PCL)	Trained field workers (They had a bachelor’s degree or higher in social science, psychology or medicine. The training took approximately three hours and consisted of information about the study, knowledge about how to use the iPad/tablet for data collection where the questionnaire was placed and how to use the psychiatric instruments)	Yes (with translators)	Afghanistan 28.4%; Middle East 18.2%; Former Yugoslav republics 15.9%, Former Soviet republics in Asia & Europe 14.8%; West & Central Africa 4.5%; East Africa 6.8%; North Africa 3.4%; other 8%	Not specified	18-24 years 22.7%; 25-39 years 52.3%; 40+ years 23.9%	Male 54.5%; Female 45.5%	Single/widowed 54%; Married/cohabiting/steady relationship 46%	Child in Sweden 47.3%; Child in another country 5.3%; No child 43.2%	Highest level of education: Primary school 40.9%; Secondary school 21.6%; University / college 37.5%	Not specified	Not specified	Belonged to a harassed minority 51.1%; Due to political reasons 46.6%; There was a war there 42%; Because of religious reasons 31.8%; Because of social reasons 28.4%; Because of honour-related problems 27.2%; Because of economic reasons 23.9%; Because of disease 11.3%; None of the above 5.7%; Because of sexual orientation 2.2% (More than one option could be given)	Not specified	Not specified	2 years or more 31.8%; 12–24 months 40.9%; <12 months 27.2%	Present housing conditions: At temporary places, moving around among friends or homeless 30.7%; In a fairly stable flat, shared or alone 69.3%; Has often gone hungry 56.8%	Having long-standing physical illness 55.8%	Not specified	Minimal score 0-13 14.5%; mild score 14-19 14.5%; moderate score 20-28 13.2%; severe score 29-63 57.9%	Normal score 0-9 12.5%; mild to moderate score 10-18 19.3%; moderate to severe score 19-29 29.5%; severe score 20-63% 38.6	No score 0-38 42.4%; yes score 39-80 57.6%	Nil	Having a insecure housing situation was a significant risk factor for both anxiety (B (95% CI)) (6.6 (0.4-12.8) & depression (8.5 (1.7-15.4) scores. Compared to 18-24 year old UMs, those aged 25-39 years had statistically higher scores on the anxiety scale ( 7.3 (0.2-14.4), while those >40 years had statistically higher scores on the depression scale (13.6 (4.2-32.0). Coming from a country at war…	Not specified	Not specified	Not specified	Nil	The psychosocial situation among UMs in Sweden, in addition to insecure living conditions without a guarantee of basic needs being met is stressful, and many UMs live in constant fear of disclosure and deportation, all of which has a detrimental effect of the mental health.	chi-2 analyses
Heeren et al., 2014	2008-2009	Multilple academic institutions	Not specified	This study aimed to describe, compare, and predict mental health outcomes in four different migrant groups and in residents in Switzerland.	Cross-sectional	illegal migrants (IM) having entered Switzerland without visas and living in illegality at the time of assessment. (Former asylum seekers whose claims had been rejected and who were now living in illegality were excluded from this sample, as were illegal migrants working as dancers or sex workers due to possible trafficking and hence involuntary immigration.)	Switzerland	Asylum seekers (AS) were visited at asylum homes and IM at the occupied church. Refugees (RE), labour migrants (LM) and Swiss residents (SR) were asked to fill in the questionnaires at home.	Convenience (The researchers contacted representatives of various informal networks that provide support to UMs in Stockholm, Gothenburg and Malmö to make contact with UMs. Within these networks, persons that held a position of trust among the migrants,	IM 21 (AS 65; RE 34; LM 26; SR 56)	Potentially traumatic experiences pre-migration were assessed using the first sections of the Harvard Trauma Questionnaire (HTQ; 15) and the Posttraumatic Diagnostic Scale (PDS; 5). (Both instruments are widely used in research with refugees.). Section III of the PDS (5) was used to measure symptom severity of PTSD. The Hopkins Symptom Checklist-25 (HSCL-25; 15) was used to measure symptoms of an…	N/A (Self-administered) (Instructions for AS & IM were issued by a licensed clinical psychologist.)	Yes (questionnaires translated into respondant's native languages & Where necessary, interpreters assisted during the assessment.)	Asia 14.3%; Africa 38.1%; South America 47.6%	Not specified	Mean age 37.8 years	Female 47.6%	Married 38.1%	Mean no. of children 0.95 (SD 1.5)	Mean education 10.4 years (SD 5.5)	Mean lifetime traumatic event types 2.6 (SD 4.2)	Not specified	Not specified	Not specified	Family members in Switzerland 33.3%	Mean time in Switzerland 5 years (3.3 SD)	Employed 52.4% (Missing values 1); High post-migration resources 33.3%; High social desirability 52.4%	Not specified	Not specified	Clinically relevant depression 47.6%	Clinically relevant anxiety 47.6%	Probable diagnosis of PTSD 5.6% (Missing values 2)	Nil	In comparison to SR as indicator sample, AS and RE membership contributed to probable PTSD. AS, IM and RE membership contributed to clinically relevant symptoms of depression; and AS, IM and RE membership to clinically relevant anxiety.	Not specified	Not specified	Not specified	Nil	Overall, asylum seekers, refugees, and illegal migrants showed high psychiatric morbidity. Differences in resident status appear to be specifically associated with mental health outcomes. This association persists even when controlling for social desirability, post-migration resources and traumatic events. This emphasizes the importance of current socio-political living conditions for mental heal…	Chi-square and Fisher's exact tests were calculated for between-group comparisons for nominal data; Kruskal-Wallis H-Tests with post-hoc Mann-Whitney U-tests were conducted for non-parametric group comparisons; ANOVAs with post-hoc paired samples t-tests for parametric comparisons; Associations between mental health outcomes and pre- and post-migration factors were tested by Chi-square (dichotomo…
Myhrvold and Smastuen, 2016	2013	Oslo and Akershus University College of Applied Sciences	Financial support from Eckbo’s Legacy	To explore undocumented migrants’ mental healthcare needs and more speciﬁcally to explore how undoctumented adults living in Norway perceive psychological distress, to gather insight on their living conditions and to explore associated living condition risk factors.	Mixed methods (self-report questionnaire (cross-sectional) supplemented by qualitative data	Migrants without a residence permit authorising them to regularly stay in the country of destination (according to the Platform for International Cooperation on Undocumented Migrants (PICUM))	Norway	Health Centre for Undocumented Immigrants in Oslo (HC)	Convenience (Information letters with a presentation of the project andthe project leader, including inter alia contact information, were available in the waiting room and were also put upon the information board at the HC for as long as the study was in progress. In total, 94 patients were asked to take part.)	90	The Hopkins Symptom Checklist-25 (HSCL-25) (It has a long history. The short version, the HSCL-25, is found to have good validity and reliability in refugee population groups in different parts of the world and in Norway.) (t is important to note, however, that according to Jakobsen and her colleagues, the instrument is not a suitable tool for screening anxiety and depression but provides insight…	N/A (Self-administered)	Mixture (The largest language groups at the HC, in addition to Norwegian and English, were selected in advance. These were Pashto, Mongolian, Farsi, Amharic and Somali. One-third ﬁlled out the questionnaires in Norwegian or English.)	Mongolia 20%; Ethiopia 14.5%; Afghanistan 13.3%; Iran 11.1%; Somalia 3.3%; 18 more countries 37.8%	Not specified	18-29 years 32%; 30-39 years 43%; 40+ years 25%	Female 43%; Male 57%	Single 43%; Married/ Steady partner 37%; Divorced, separated or widowed 20%	At least one child: Yes 48%; No 52%	No formal education 8%; Primary school 10%; Lower secondary school 26%; Upper secondary school 26%; Degree from university/ college 29%.	Incidents of sexual abuse, violence and harassment: Never 45%; Would not answer 13.5%; At least one incident 41.5%; Hit by spouse/ partner 7.87%; Sexually abused by spouse/ partner 2.25%; Hit by others 7.87%: sexually abused by others 4.49%; Sexually abused at their workplace 2.25%; Harassed at their workplace 13.48% (does not specify whether pre- or post-migration)	Not specified	War 28%; Persecution 25.5%; Economic insecurity 22%; Other reasons 24.5%	Not specified	Yes 60%; No 40%	Median 4 years; range 1 month - 31 years	Financial dependence: Yes 61%; No 39%. Debt: No 51%; Would not answer 11%; Yes 38%. Homeless: Yes 25%; No 75%. Lives alone 7%. Number of cohabitants: 1-2 27%; 3-4 42%; 5-6 9.5%; 7-8 3.5%; More than 8 5%; Not relevant 6%. Current employment status: Never worked in Norway 60%; Work affliation 64%. Member in association in Norway: None 61%; At least one 39%; church or other religion community 16.67%…	Not specified	Not specified	77 of the respondents (86%) had a mean depression score of >1.75, 95% CI (79–93)%, corresponding with the DSM-IV diagnosis of major depression.	78 of the respondents (87%) had a mean anxiety score >1.75, 95% CI (80–94)%, indicating a clinical level of anxiety.	Not specified	78 of our respondents (87%) had a HSCL-25 meanscore above the cut-off score of 1.75, indicating an experience of emotional stress in need of additional diagnostic evaluation and mental health care.	Responders with higher level of education had lower levels of psychological distress. ‘leaving home country because of war or persecution’, ‘having someone ﬁnancially dependent on you’, ‘being homeless’, ‘hunger’ and ‘having experienced at least one incident of sexual or other harassment’ were statistically signiﬁcantly associated with higher levels of psychological distress. ‘being from Mongolia…	Not specified	Not specified	Not specified	Nil	The high level of psychological distress indicates a need of additional diagnostic evaluation and mental health care. The living conditions were so marginal that their day-to-day existence was threatened.	mean and standard deviations (SD) and ranges for continuous data and with counts and percentages for categorical data. Associations between mental health and selected variables were analysed using multivariate linear regression. The results are presented as point estimates of the regression coefficients with 95% CI (confidence intervals). P‐values <0·05 were considered statistically significant.
Naimo et al., 2006	2001	Multilple academic institutions	Ministerial project	The aim of this tudy was to assess the psychological dimension of a group of Albanian immigrants resident in Apulia, using a wide range clinical test: CBA 2.0; moreover the frequency of PTSD and MDD was assessed in those subjects who claimed to have reached Italy under traumatic circumstances.	Mixed methods (self-report questionnaire (cross-sectional) and semi-structured interview.)	Those who had said to have entered Italy illegally and under traumatic circumstances.	Italy	Not specified	Convenience (Recruitment of subjects was carried out in the provinces of Bari and Foggia using companies, professional schools, host centres and, in some cases, through direct contact with subjects at home.)	Subjects said to have reached Italy under traumatic and illegal circumstances 39 (Albanians having reached Italy at least one year ago and resident in the provinces of Bari and Foggia (otal sample) 82)	The presence of Post-Traumatic Stress Disorder (PTSD) and Major Depressive Disorder (MDD) was analysed using a Structured Clinical Questionnaire SCID for DSM-IV. (Subjects were asked to give a detailed account of how the journey took place, the means of transport used, the duration, the physical, hygenic and nutritional conditions during the journey, weather conditions, the possibility of being a…	Not specified	Mixture (Given that this part of the interview was held in Italian, in some specific cases the assistance of a native Albanian speaking interpreter was necessary.)	Albania	Not specified	Mean age 35.1 years (DS 9.6; range 18-56)	Male 27; Female 12	58.5% of subjects are married, 35.4% are single, 4% in other conditions (divorced/widowed)	Not specified	Mean education 10.9 years (DS 2.2; range 8-16 years)	22 reported to have undergone traumatic experiences in Albania, that is, before leaving for Italy. In 21% of cases, those interviewed refer to traumas connected to the social and political situation in Albania (beatings and killings by the police force and by other civilians), 10% recounted traumas linked to family feuds (acts of vengeance) and 10% lost close family members. During the journey fr…	Not specified	The reasons given for wishing to risk the dangerous journey to Italy are generally linked to economic and employment factors (82% of cases), even if they are often interwoven with political and religious reasons too (13% of cases) or “in order to have a better life” and “to provide a future for the children” (15% of cases).	Not specified	Not specified	>1 year	38% of subjects declare to be employed.	Not specified	As far as traumatic experiences after the experience of the journey to reach Italy are concerned, the subjects interviewed said to have suffered real traumas, negative stressful experiences connected to health, employment and economic problems and difficulties in social integration.	Six subjects (15%) correspond to the criteria for MDD. (Frequency of Major Depressive Disorder (MMD) symptoms: Low moral 26%; Decrease in interest 20.5%; Decreased/ increased pondering 20.5%; Disturbed sleep patterns 5%; Psychomotor slowing down/ acceleration 28%; Fatigue or lack of energy 15%; Feeling of low self-esteem 5%; Difficulty concentrating 10%; Recurring thoughts of death 3%.)	Not specified	3 (8%) correspond to the criteria of PTSD; 11 subjects (25%) to partial PTSD. (From the analysis of the frequency of PTSD symptoms, at least one symptom of criteria B (intrusive memories) is present in 25 cases (64%); at least 3 symptoms of criteria C (symptoms of avoidance) are present in 7 cases (18%) and at least 2 symptoms of criteria D (arousal symptoms) are present in 9 cases (23%).) (Frequ…	Nil	Referring to the sample examined, compared to males (n=27) females (n=12) showed greater frequency of intrusive symptoms (92% vs 52%); 2=4.12; p=0.04) and symptoms of heightened arousal (50% vs 11%; χ2=5.06; p=0.03). No significant difference between the sexes was observed regarding symptoms of avoidance (17% vs 19%; χ2=0.00). The average number of symptoms of depression is 1.3 (d.s=1.6). MDD is …	Not specified	Not specified	Not specified	Nil	Though the journey may be a source of danger, as witnessed in the hundreds of illegal immigrants who died in the attempt to reach the Italian coasts, it does not seem to have repercussions of a psychic nature. In the majority of cases, the subjects claimed to have reached Italy in the hope of a better future for themselves and their family members, even if this decision was taken because of the d…	The t test for indedpendent samples and chi square Test (with Yates continuity correction) were used for comparing groups
Schoevers, van den Muijsenbergh and Largo-Janssen, 2009	Not specified	This study was supported by the Dutch ministry of Social Affairs and Employment, by the KNR (Conference of Dutch Religious Organizations) and by the Innovatiefonds Zorgverzekeraars (Innovation Fund of Healthcare Insurers).	This study was supported by the Dutch ministry of Social Affairs and Employment, by the KNR (Conference of Dutch Religious Organizations) and by the Innovatiefonds Zorgverzekeraars (Innovation Fund of Healthcare Insurers).	The objective was to gain insight into the health situation and specific health problems of undocumented women.	Descriptive (Cross-sectional)	Not specified	Netherlands	Not specified	Convenience (Undocumented women aged ≥ 18 years were recruited through voluntary support organizations, general practitioners (GPs), churches, midwives, recruiting posters, and advertisements in local newspapers. We gave undocumented women, who contacted us to participate in our study, an explanatory letter in their own language. The research assistant contacted all women by telephone to explain …	100	Health problems were first assessed by an open-ended question,‗'Which health problems do you experience at this moment?‘ We then provided the participants with a standard list of common health problems and a concise list of chronic diseases.	GP	Mixture (The first author, a qualified female GP, interviewed all the women in the Dutch or English. For women unable to speak or understand either language sufficiently, we offered interpretation. Sixty-three per cent of the women spoke sufficient Dutch or English to participate in the interviews without an interpreter. We used an official interpreter for 13 women and a family member interpreted…	Eastern Europe/ former USSR 30%; Sub-Sahran Africa 21%; Turkey/ Middle East/ Northern Africa 12%; China/ Mongolia 12%; Afghanistan/ Iran 11%; Middle & South America/ Philippines 8%; Surinam 6%	Christian 62%; Muslim 23%; Hindu 3%; Buddhist 2%; No religion 10%	Mean age 36.4 years (One woman did not know her age)	All female	Partner: Yes 53%; No 47%	Children: Yes 73%; No 27%	Literacy: Able to read & write 81%; Difficulties with reading & writing 8%; Illiterate 11%	Exposure to violence: Experienced physical violence 43%; Experienced sexual violence 28%; Female genital mutilation 3%; Involuntary prostitution 5% (does not specify whether pre- or post-migration)	Not specified	Reason to come to the Netherlands: Political reasons 58%; Non-political reasons 42%; Economic reasons 14%; Personal reasons 29%	Not specified	Not specified	Mean duration of residence in the Netherlands 7 years (SD 3.7)	Employment status: Unemployed 79%; Student 1%; Full-time or part-time job 20%. Housing: Semi permanent residence 24%; Temporary residence 69%; Homeless 7%	Self-rated health: Good 35%; Poor 65%. Prevalence of common health problems in study population (1st figure for those spontaneously reported/ 2nd when specifically asked for): Fatigue 4/ 82%; Headache 30/ 75%; Back ache 14/ 65%; Joint pain 18/ not asked for; Dizziness 4/ 60%; Dental problems 5/ 51%; Palpitations 4/ 45%; Abdominal pain 3/ 42%; Skin problems 10/ 41%; Weight loss 0/ 37%; Breathlessn…	Not specified	Prevalence of common health problems in study population (1st figure for those spontaneously reported/ 2nd when specifically asked for): Depressed mood 9/ 64%. Twenty-seven women had been pregnant during the period of their undocumented status, two women had been pregnant twice and one three times. Self-reported obstetric problems in 31 pregnancues: Depression/ PTSS 10%	Prevalence of common health problems in study population (1st figure for those spontaneously reported/ 2nd when specifically asked for): Anxiety 7/ 78%	Twenty-seven women had been pregnant during the period of their undocumented status, two women had been pregnant twice and one three times. Self-reported obstetric problems in 31 pregnancues: Depression/ PTSS 10%	Prevalence of common health problems in study population (1st figure for those spontaneously reported/ 2nd when specifically asked for): Sleeplessness 14/ 75%; Agitation 1/ 71%; Nightmares 0/ 53%	Nil	Not specified	Not specified	Not specified	Nil	The gap between spontaneously reported health problems and problems reported when prompted specifically is important for daily medical practice. Undocumented women may fail to present important symptoms and problems spontaneously to their physicians. Physicians should therefore actively and specifically enquire about psychological and gynaecological symptoms. Special attention is required for pre…	Two-tailed Pearson Chi-square tests were used to examine the relations between use of different health services and the following variables: age, marital status, having children or not, country of origin, employment status, capability of speaking Dutch, duration of undocumented stay in the Netherlands, reason for staying in the Netherlands and self-rated health. Multivariate logistic regression A…
Teunissen et al., 2014	2010-2011	Multilple academic institutions	The Netherlands Organisation for Health Research and Development ZonMW, as part of the Dutch contribution to the EU project RESTORE (REsearch into implementation STrategies to support patients of different Origins ORigins and language background in a variety of European primary care settings)	To gain insight in the registration and treatment of mental health problems in general practice of UM compared to documented migrants (DM).	Retrospective survey (?cross-sectional)	Undocumented migrants (UM) include visa ‘overstayers’, rejected asylum seekers and individuals who have entered a country illegally	Netherlands	GP practices	Convenience (To identify general practices with UM on their practice list, we used a snowball method. We contacted non-governmental organizations as well as general practices directly: these practices were involved in the care of UM and/or located in areas where many UM were residing (Amsterdam, Utrecht, the Hague, Rotterdam, Leiden, Breda, Nijmegen and Deventer)) (UM were identified in two ways:…	UM 325 (DM 216, matched for gender, age and region of origin)	Review of patient GP records (date of birth, gender, country of origin (if available), date of first consultation, date of registration in the practice, number of contacts in 2010 and 2011 (consultations, telephone consultations, home visits, e-mail consultations), referrals for mental health care (to psychiatrists, psychologists or other mental counselors), prescriptions and recorded diagnoses.)…	Researchers	N/A (Review of patient records)	Sub-Saharan Africa 24.3%; Turkey/ Middle East/ Northern Africa 30.2%; Afghanistan/ Iran/ Iraq/ Pakistan 6.5%; Eastern Europe (non-EU)/ former Union of Soviety Socialist Republics/ former Yugoslavia 3.7%; Middle and South America 14.5%; Surinam 0.6%; Asia 4%; Unknown 16.3%	Not specified	18-30 years 29.5%; 31-50 51.7%; >50 18.8%	Male 63.1%; Female 36.9%	Not specified	Not specified	Not specified	Not specified	Not specified	Not specified	Not specified	Not specified	Not specified	Not specified	Not specified	Not specified	Mental health diagnoses: Depression 8% (2010 and 2011)	Mental health diagnoses: Anxiety 3.1% (2010 and 2011)	Mental health diagnoses: PTSD 3.4% (2010 and 2011)	At least 1 P-code (ICPC) 20.6%. At least 1 tag 11.1%. Mental health diagnoses: Sleeping disorder 1.5%; Addiction 3.1%; Psychosis 1.8%. (2010 and 2011)	Comparison between UM/ DM: At least 1 P-code (ICPC) 20.6/ 44% (p=0.00); Sleeping disorder 1.5/ 5.6% (p=0.012); Addiction 3.1/ 9.3% (p=0.002); Psychosis 1.8/ 5.1% (p=0.047); Anxiety 3.1/ 7.9% (p=0.088); Depression 8.0/ 13.0% (p=0.193); PTSD 3.4/ 4.2% (p=0.428); At least one tag 11.1/ 8.3% (p=0.456). Twenty-one per cent of the UM had at least one mental health problem registered in comparison to 44…	Referral to mental health care services— referral to a psychologist, psychiatrist and mental health care institution. Prescription of psychotropics -benzodiazepines, antidepressants, antipsychotics.	Of the UM, 8% was referred to mental health care services. Of the undocumented group, 0.3% was referred to a psychologist, 2.5% to a psychiatrist and 5.2% to a mental health care institution. (2010 and 2011)	Number of total prescriptions and number of prescriptions of psychotropics: Average number of prescriptions per patient 3.78 (+/-3.99); Average number of prescriptions per patient per month (time at risk) (SD) 0.17 (+/-3.99); At least one benzodiazepine 8.9%; At least one antidepressant 11.1%; At least one antipsychotic 4.0%. The average number of prescriptions per patient in 2010 and 2011 was 3.…	Nil	UM had less consultations with their GP, and in these consultations, less mental health problems were registered. UM were referred less to psychologists but more often to psychiatrists. GPs are advised to explore and register mental health problems more actively in UM. UM and GPs and their practices are engaged in active interactions around mental health problems. However, the large needs of this…	Chi-square tests were used to compare the patient characteristics between the two groups. Time at risk, average number of consultations and average amount of medications were compared between the two groups using independent samples T-test. We used a logistic regression model to analyze whether having a P-code (one or more P-codes registered) was influenced by co-variates resident status, gender,…

## Sheet: Excluded
Study (First author & year)	Year(s) conducted	Organisation conducting the research	Funding source	Aim	Study design	Definition of irregular migrant	Host country/ region	Location	Sampling method	Sample size	How have mental health difficulties been identified? (eg. self-report, review of medical records, clinical interview, diagnostic criteria, assessment tool (validated?)	Role of assessors	Questionnaire/ Interview in native language	Country/ region of origin	Religion	Age	Gender	Marital status	Children (if yes, separated?)	Indicators of socioeconomic status (pre-migration)	Prevalence of trauma exposure (pre-migration)	Prevalence of mental health difficulties (pre-migration)	Prevalence of different reasons for migration	Prevalence of seperation from relatives	Prevalence of relatives in host country	Duration of displacement	Indicators of socioeconomic status (post-migration)	Prevalence of physical health difficulties (post-migration)	Prevalence of trauma exposure (post-migration)	Prevalence of depression	Prevalence of anxiety	Prevalence of PTSD	Prevalence of other mental health difficulties	Within sample comparisons of mental health	Examples of management strategies participants have adopted to address their mental health difficulties? (eg. nothing, self-help, lifestyle changes, social support, primary care, mental health services, traditional/ religious healers)	Prevalence of adoption of management strategies	Prevalence of prescription of psychotropic medications	Other results of interest	Overall conclusions
Kuehne et al. 2015	…
Morgan et al., 2017	2007-2008	University of Leicester	Nil	This study explored the relationship between mental health and postmigratory stress for asylum seekers and refused asylum seekers in Britain. The study further examined if those refused asylum experienced elevated distress and postmigratory stress compared to those awaiting the outcome of asylum applications.	Cross-sectional	Refused asylum seekers	UK	Those wishing to participate collected questionnaire packs from receptionists and returned their responses to the researchers using prepaid postage.	Convenience (Participants were recruited from 16 statutory and nonstatutory organisations in two East Midlands dispersal cities. Posters in each language were displayed across participating organisations.)	Refused asylum 55 (Total sample of asylum seekers & refused aslyum seekers 97)	The Harvard Trauma Questionnaire-Posttraumatic Stress Subscale (HTQ- PTSD) and the Hopkins Symptom Checklist (HSCL-25) were used to measure distress. The HTQ-PTSD has 16 items assessing severity of posttraumatic stress (PTSD) reactions. The HSCL-25 contains two subscales providing scores for anxiety (10 items) and depression (15 items). (Satisfactory reliability and validity have been demonstrate…	N/A (Self-administered)	Yes (Materials were translated and back-translated by two independent translators per target language (Arabic and French). Original and backtranslated documents were compared for consistency and semantic equivalence, and were piloted with participants fluent in English and the target languages, with slight amendments being made at each step. Professor Steel kindly supplied the Arabic version of t…	Total sample originated from 27 different countries (not specified)	Not specified	Total sample: Age (years) mean 33.8 (SD 8.4); range 18-59	Total sample: Female 47%	Not specified	Not specified	Total sample: Above average premigratory social status 79%; Education (years) mean 10.9 (SD 5.1), range 0-20	Total sample: Torture exposure 85% (The Traumatic Exposure Questionnaire (HTQ-TE))	Not specified	Not specified	Not specified	Total sample 33%	Total sample mean (years) 4.7 (2.2); range 0.2-10.7	% of Post-Migratory Living Difficulties Checklist (PMLD) items rated as "serious" or "very serious": No permission to work 91% (X2 0.00); Isolation 84% (X2 0.38); Not being able to find work 86% (X2 1.21); Lonliness & boredom 77% (X2 0.01); Poverty 83% (X2 2.34); Feeling like you are a burden on others 65% (X2 0.10); Little government help with welfare 67% (X2 0.91); Poor access to foods you like…	% of PMLD items rated as "serious" or "very serious": Poor access to treatment for long-term health problems 39% (X2 0.75); Poor access to dental treatment 32% (X2 0.00); Poor access to treatment for emergency health problems 24% (X2 0.11) (X2 values relfect Yates' correction for continuity)	% of PMLD items rated as "serious" or "very serious": Discrimination 40% (X2 0.32) (X2 values relfect Yates' correction for continuity)	…	% of PMLD items rated as "serious" or "very serious": No permission to work 91% (X2 0.00); Isolation 84% (X2 0.38); Not being able to find work 86% (X2 1.21); Lonliness & boredom 77% (X2 0.01); Poverty 83% (X2 2.34); Feeling like you are a burden on others 65% (X2 0.10); Little government help with welfare 67% (X2 0.91); Poor access to foods you like 68% (X2 8.04); Housing problems 60% (X2 6.75);…	…	…	…	…	% of PMLD items rated as "serious" or "very serious": Difficulty obtaining access to counselling 28% (X2 2.15) (X2 values relfect Yates' correction for continuity)	…
Teixeira and Dias, 2016
